# Supplementary material for: Multiomics analyses reveal dynamic bioenergetic pathways and functional remodeling of the heart during intermittent fasting
Source: eLife. 2023 Sep 28;12:RP89214. doi: 10.7554/eLife.89214 (PMC10538958; doi:10.7554/eLife.89214)
Supplement: Figure 5—source data 1. [file elife-89214-fig5-data1.zip]

Archive with 55 entries (54 files):
- Figure 5 source data/
- Figure 5 source data/2 AMPK.jpg
- __MACOSX/Figure 5 source data/._2 AMPK.jpg
- Figure 5 source data/.DS_Store
- __MACOSX/Figure 5 source data/._.DS_Store
- Figure 5 source data/11 GAPDH.jpg
- __MACOSX/Figure 5 source data/._11 GAPDH.jpg
- Figure 5 source data/8 p-GSK3aB.jpg
- __MACOSX/Figure 5 source data/._8 p-GSK3aB.jpg
- Figure 5 source data/4 MYPT-1 raw unedited.jpg
- __MACOSX/Figure 5 source data/._4 MYPT-1 raw unedited.jpg
- Figure 5 source data/13 IRS-1 raw unedited.jpg
- __MACOSX/Figure 5 source data/._13 IRS-1 raw unedited.jpg
- Figure 5 source data/8 p-GSK3aB raw unedited.jpg
- __MACOSX/Figure 5 source data/._8 p-GSK3aB raw unedited.jpg
- Figure 5 source data/5 PPARg.jpg
- __MACOSX/Figure 5 source data/._5 PPARg.jpg
- Figure 5 source data/3 PKG-1.jpg
- __MACOSX/Figure 5 source data/._3 PKG-1.jpg
- Figure 5 source data/10 Insulin receptor.jpg
- __MACOSX/Figure 5 source data/._10 Insulin receptor.jpg
- Figure 5 source data/10 Insulin receptor raw unedited.jpg
- __MACOSX/Figure 5 source data/._10 Insulin receptor raw unedited.jpg
- Figure 5 source data/7 GAPDH.jpg
- __MACOSX/Figure 5 source data/._7 GAPDH.jpg
- Figure 5 source data/14 GAPDH raw unedited.jpg
- __MACOSX/Figure 5 source data/._14 GAPDH raw unedited.jpg
- Figure 5 source data/9 GSK3aB.jpg
- __MACOSX/Figure 5 source data/._9 GSK3aB.jpg
- Figure 5 source data/7 GAPDH raw unedited.jpg
- __MACOSX/Figure 5 source data/._7 GAPDH raw unedited.jpg
- Figure 5 source data/6 AKT.jpg
- __MACOSX/Figure 5 source data/._6 AKT.jpg
- Figure 5 source data/12 p-IRS1.jpg
- __MACOSX/Figure 5 source data/._12 p-IRS1.jpg
- Figure 5 source data/5 PPARg raw unedited.jpg
- __MACOSX/Figure 5 source data/._5 PPARg raw unedited.jpg
- Figure 5 source data/4 MYPT-1.jpg
- __MACOSX/Figure 5 source data/._4 MYPT-1.jpg
- Figure 5 source data/14 GAPDH.jpg
- __MACOSX/Figure 5 source data/._14 GAPDH.jpg
- Figure 5 source data/13 IRS1.jpg
- __MACOSX/Figure 5 source data/._13 IRS1.jpg
- Figure 5 source data/11 GAPDH raw unedited.jpg
- __MACOSX/Figure 5 source data/._11 GAPDH raw unedited.jpg
- Figure 5 source data/6 AKT raw unedited.jpg
- __MACOSX/Figure 5 source data/._6 AKT raw unedited.jpg
- Figure 5 source data/9 GSK3aB raw unedited.jpg
- __MACOSX/Figure 5 source data/._9 GSK3aB raw unedited.jpg
- Figure 5 source data/12 p-IRS-1 raw unedited.jpg
- __MACOSX/Figure 5 source data/._12 p-IRS-1 raw unedited.jpg
- Figure 5 source data/1-3 p-AMPK, AMPK and PKG-1 raw unedited.jpg
- __MACOSX/Figure 5 source data/._1-3 p-AMPK, AMPK and PKG-1 raw unedited.jpg
- Figure 5 source data/1 p-AMPK.jpg
- __MACOSX/Figure 5 source data/._1 p-AMPK.jpg
